# Supplementary material for: A highly efficient scheme for library preparation from single-stranded DNA
Source: Sci Rep. 2023 Aug 25;13:13913. doi: 10.1038/s41598-023-40890-3 (PMC10457334; doi:10.1038/s41598-023-40890-3)
Supplement: Supplementary file 2 — Supplementary Tables. [file 41598_2023_40890_MOESM2_ESM.xlsx]

## Sheet: Supplementary Table S1
Supplementary Table S1 Oligonucleotides used in the current study
Name	Nucleotide sequence and modifications (5' - 3' direction)*1	Purification Grade*2	Manufacturer
TOPO-adaptor-F	GTGACTGGAGTTCAGACGTGTGCTCTTCCGATCTCCCTTATTCCGATAGTG	OPC	Eurofins Genomics K.K.
TOPO-adaptor-R (for TA)	AGGGAGATCGGAAGAGCACACGTCTGAACTCCAGTCAC	OPC	Eurofins Genomics K.K.
TOPO-adaptor-R (for blunt)	AAGGGAGATCGGAAGAGCACACGTCTGAACTCCAGTCAC	OPC	Eurofins Genomics K.K.
TOPO-adaptor-Ext	CACTATCGGAA	OPC	Eurofins Genomics K.K.
TOPO-substrate F (Phos)	[PHO]AGATCGGAAGAGCGTCGTGTAGGGAAAGAGTGT[PHO]	OPC	Eurofins Genomics K.K.
TOPO-substrate F (OH)	AGATCGGAAGAGCGTCGTGTAGGGAAAGAGTGT[PHO]	OPC	Eurofins Genomics K.K.
TOPO-substrate R (blunt)	[FAM]ACACTCTTTCCCTACACGACGCTCTTCCGATCT	OPC	Eurofins Genomics K.K.
TOPO-substrate R (A)	[FAM]ACACTCTTTCCCTACACGACGCTCTTCCGATCTA	OPC	Eurofins Genomics K.K.
TOPO-substrate R (C)	[FAM]ACACTCTTTCCCTACACGACGCTCTTCCGATCTC	OPC	Eurofins Genomics K.K.
TOPO-substrate R (G)	[FAM]ACACTCTTTCCCTACACGACGCTCTTCCGATCTG	OPC	Eurofins Genomics K.K.
TOPO-substrate R (T)	[FAM]ACACTCTTTCCCTACACGACGCTCTTCCGATCTT	OPC	Eurofins Genomics K.K.
TACS-adaptor ver. 1	[PHO]AGATCGGAAGAGCGTCGTGTAGGGAAA*G*A*G*T*G*T[NH2]	OPC	Eurofins Genomics K.K.
TACS-adaptor ver. 2	[PHO]AGATCGGAAGAGCGTCGTGTAGGGAAA*G*A*G*T*G*T[NH2]	HPLC	Eurofins Genomics K.K.
TACS-adaptor ver. 3	[PHO]AGATCGGAAGAGCGT*C*G*T*G[NH2]	HPLC	IDT
TACS-adaptor ver. 4	[PHO]AGA[U]CGGAAGAGCGT*C*G*T*G[NH2]	HPLC	IDT
TACS-adaptor ver. 5	[PHO]AGA[dSp]CGGAAGAGCGT*C*G*T*G[NH2]	HPLC	IDT
Replication primer	[PHO]ACACTCTTTCCCTACACGACGCTCTTCCGATCTTT	OPC	Eurofins Genomics K.K.
Amplification Univ	AATGATACGGCGACCACCGAGATCTACACTCTTTCCCTACACGACGCTCTTCCGATCT	OPC	Eurofins Genomics K.K.
Amplification Index-1	CAAGCAGAAGACGGCATACGAGATCGTGATGTGACTGGAGTTCAGACGTGTGCTCTTCCGATC	OPC	Eurofins Genomics K.K.
Amplification Index-2	CAAGCAGAAGACGGCATACGAGATACATCGGTGACTGGAGTTCAGACGTGTGCTCTTCCGATC	OPC	Eurofins Genomics K.K.
Amplification Index-3	CAAGCAGAAGACGGCATACGAGATGCCTAAGTGACTGGAGTTCAGACGTGTGCTCTTCCGATC	OPC	Eurofins Genomics K.K.
Amplification Index-4	CAAGCAGAAGACGGCATACGAGATTGGTCAGTGACTGGAGTTCAGACGTGTGCTCTTCCGATC	OPC	Eurofins Genomics K.K.
Amplification Index-5	CAAGCAGAAGACGGCATACGAGATCACTGTGTGACTGGAGTTCAGACGTGTGCTCTTCCGATC	OPC	Eurofins Genomics K.K.
Amplification Index-6	CAAGCAGAAGACGGCATACGAGATATTGGCGTGACTGGAGTTCAGACGTGTGCTCTTCCGATC	OPC	Eurofins Genomics K.K.
Amplification Index-7	CAAGCAGAAGACGGCATACGAGATGATCTGGTGACTGGAGTTCAGACGTGTGCTCTTCCGATC	OPC	Eurofins Genomics K.K.
Amplification Index-8	CAAGCAGAAGACGGCATACGAGATTCAAGTGTGACTGGAGTTCAGACGTGTGCTCTTCCGATC	OPC	Eurofins Genomics K.K.
Amplification Index-9	CAAGCAGAAGACGGCATACGAGATCTGATCGTGACTGGAGTTCAGACGTGTGCTCTTCCGATC	OPC	Eurofins Genomics K.K.
Amplification Index-10	CAAGCAGAAGACGGCATACGAGATAAGCTAGTGACTGGAGTTCAGACGTGTGCTCTTCCGATC	OPC	Eurofins Genomics K.K.
Amplification Index-11	CAAGCAGAAGACGGCATACGAGATGTAGCCGTGACTGGAGTTCAGACGTGTGCTCTTCCGATC	OPC	Eurofins Genomics K.K.
Amplification Index-12	CAAGCAGAAGACGGCATACGAGATTACAAGGTGACTGGAGTTCAGACGTGTGCTCTTCCGATC	OPC	Eurofins Genomics K.K.
Amplification Index-13	CAAGCAGAAGACGGCATACGAGATTGTTGACTGTGACTGGAGTTCAGACGTGTGCTCTTCCGATC	OPC	Eurofins Genomics K.K.
Amplification Index-14	CAAGCAGAAGACGGCATACGAGATACGGAACTGTGACTGGAGTTCAGACGTGTGCTCTTCCGATC	OPC	Eurofins Genomics K.K.
Amplification Index-15	CAAGCAGAAGACGGCATACGAGATTCTGACATGTGACTGGAGTTCAGACGTGTGCTCTTCCGATC	OPC	Eurofins Genomics K.K.
Amplification Index-16	CAAGCAGAAGACGGCATACGAGATCGGGACGGGTGACTGGAGTTCAGACGTGTGCTCTTCCGATC	OPC	Eurofins Genomics K.K.
Amplification Index-18	CAAGCAGAAGACGGCATACGAGATGTGCGGACGTGACTGGAGTTCAGACGTGTGCTCTTCCGATC	OPC	Eurofins Genomics K.K.
Amplification Index-19	CAAGCAGAAGACGGCATACGAGATCGTTTCACGTGACTGGAGTTCAGACGTGTGCTCTTCCGATC	OPC	Eurofins Genomics K.K.
Amplification Index-20	CAAGCAGAAGACGGCATACGAGATAAGGCCACGTGACTGGAGTTCAGACGTGTGCTCTTCCGATC	OPC	Eurofins Genomics K.K.
Amplification Index-21	CAAGCAGAAGACGGCATACGAGATTCCGAAACGTGACTGGAGTTCAGACGTGTGCTCTTCCGATC	OPC	Eurofins Genomics K.K.
*1 [PHO]: phosphorylation, [FAM]: FAM fluorescent label, [NH2]: Amino Modifier C7, [U]: Uracil, [dSp]: dSpacer, *: phosphorothioate linkage
*2 OPC: oligonucleotide purification cartridge grade, HPLC: HPLC purification grade

## Sheet: Supplementary Table S2
Supplementary Table S2 Serums and plasmas used in the current study
Number	Company/reference	Catalogue number/ID	Age and sex of donor	Type
1	Kohjin Bio Co., Ltd	12181201	N.A.	Serum, pooled
2	Cosmo Bio	12181211	19M	Serum, single donor
3	Cosmo Bio	12181211	29M	Serum, single donor
4	BIOPREDIC	PLA012020	21F	Plasma, single donor
5	BIOPREDIC	PLA012050	48M	Plasma, single donor
6	BIOPREDIC	PLA012050	52M	Plasma, single donor
7	BIOPREDIC	PLA012050	64M	Plasma, single donor

## Sheet: Supplementary Table S3
Supplementary Table S3 Ancient DNA used in the current study
DNA ID in the current study	Site of excavation	DNA analysis ID	Used part	14C age (year BP)	Calibrated age (year calBP) 1SD	Calibrated age (year calBP) 2SD	Reference
Inome	Inome cave site	Inome 3-2-2	left skull	1306±19	1169-1077	1234-1063	Kanzawa, H., et al., 2021
Shime	Shimekake site	Shimekake skeleton No.A-2	left temporal bone	2561±23	2739 -2542	2744-2512	Tanaka K., 2003
Shime-t	Shimekake site	Shimekake mandible No.2	left lower third molar	2543±23	2745-2710	2753-2522	Tanaka K., 2003
